# Supplementary material for: Monocarbonyl Curcumin Analogues as Potent Inhibitors against Human Glutathione Transferase P1-1
Source: Antioxidants (Basel). 2022 Dec 28;12(1):63. doi: 10.3390/antiox12010063 (PMC9854774; doi:10.3390/antiox12010063)
Supplement: Supplementary file 1 [file antioxidants-12-00063-s001.zip]

Archive with 1 entries (1 files):
- antioxidants-2093971-supplementary.pdf
